# Supplementary material for: Community detection for directed networks revisited using bimodularity
Source: Proc Natl Acad Sci U S A. 2025 Aug 25;122(35):e2500571122. doi: 10.1073/pnas.2500571122 (PMC12415231; doi:10.1073/pnas.2500571122)
Supplement: Supplementary file 2 — Dataset S01 (CSV) [file pnas.2500571122.sd01.csv]

	Neuron	Type	Type_num	Position x	Position y
0	ADAL	INTERNEURONS	1	0.011067769	0.00590281
1	ADAR	INTERNEURONS	1	0.01420642	0.002204444
2	ADEL	SENSORY NEURONS	0	0.016232727	0.005656859
3	ADER	SENSORY NEURONS	0	0.014941235	0.009307654
4	ADFL	SENSORY NEURONS	0	0.082393388	-0.000983802
5	ADFR	SENSORY NEURONS	0	0.083279012	-0.003184198
6	ADLL	SENSORY NEURONS	0	0.082639339	-0.013035372
7	ADLR	SENSORY NEURONS	0	0.083279012	-0.011512099
8	AFDL	SENSORY NEURONS	0	0.086328595	-0.002705455
9	AFDR	SENSORY NEURONS	0	0.08646321	-0.000979753
10	AIAL	INTERNEURONS	1	0.065176859	0.009346116
11	AIAR	INTERNEURONS	1	0.059030123	0.011512099
12	AIBL	INTERNEURONS	1	0.075440988	0.006123457
13	AIBR	INTERNEURONS	1	0.075440988	0.006123457
14	AIML	INTERNEURONS	1	0.033203306	0.01795438
15	AIMR	INTERNEURONS	1	0.037475556	0.015186173
16	AINL	INTERNEURONS	1	0.061979504	-0.00614876
17	AINR	INTERNEURONS	1	0.061969383	-0.003429136
18	AIYL	INTERNEURONS	1	0.039435062	0.015186173
19	AIYR	INTERNEURONS	1	0.039435062	0.015186173
20	AIZL	INTERNEURONS	1	0.048698182	0.002705455
21	AIZR	INTERNEURONS	1	0.057560494	0.003184198
22	ALA	INTERNEURONS	1	0.094056296	-0.013226667
23	ALML	SENSORY NEURONS	0	-0.378486154	-0.016787692
24	ALMR	SENSORY NEURONS	0	-0.381538462	-0.006104615
25	ALNL	SENSORY NEURONS	0	-0.980045128	-0.049441026
26	ALNR	SENSORY NEURONS	0	-0.986245128	-0.049441026
27	AQR	SENSORY NEURONS	0	0.019595062	0.004163951
28	AS01	MOTOR NEURONS	2	-0.016410864	0.024738765
29	AS10	MOTOR NEURONS	2	-0.834806154	0.033575385
30	AS11	MOTOR NEURONS	2	-0.844058461	0.023305641
31	AS02	MOTOR NEURONS	2	-0.109883077	0.03968
32	AS03	MOTOR NEURONS	2	-0.1984	0.03968
33	AS04	MOTOR NEURONS	2	-0.283864615	0.03968
34	AS05	MOTOR NEURONS	2	-0.401378462	0.042732308
35	AS06	MOTOR NEURONS	2	-0.47616	0.042732308
36	AS07	MOTOR NEURONS	2	-0.57536	0.042732308
37	AS08	MOTOR NEURONS	2	-0.665403077	0.03968
38	AS09	MOTOR NEURONS	2	-0.758498461	0.035101538
39	ASEL	SENSORY NEURONS	0	0.069112066	0.000491901
40	ASER	SENSORY NEURONS	0	0.071766914	-0.000734815
41	ASGL	SENSORY NEURONS	0	0.077966281	-0.007624463
42	ASGR	SENSORY NEURONS	0	0.080094815	-0.010287407
43	ASHL	SENSORY NEURONS	0	0.075506777	0.000491901
44	ASHR	SENSORY NEURONS	0	0.078380247	-0.000979753
45	ASIL	SENSORY NEURONS	0	0.076982479	-0.012789421
46	ASIR	SENSORY NEURONS	0	0.077155556	-0.011757037
47	ASJL	SENSORY NEURONS	0	0.063455207	0.006640661
48	ASJR	SENSORY NEURONS	0	0.062704198	0.009062716
49	ASKL	SENSORY NEURONS	0	0.088542149	-0.010083967
50	ASKR	SENSORY NEURONS	0	0.088667654	-0.009552593
51	AUAL	INTERNEURONS	1	0.068620165	0.00614876
52	AUAR	INTERNEURONS	1	0.067113086	0.005388642
53	AVAL	INTERNEURONS	1	0.08952595	0.001721653
54	AVAR	INTERNEURONS	1	0.090872099	-0.000244938
55	AVBL	INTERNEURONS	1	0.069112066	-0.004427107
56	AVBR	INTERNEURONS	1	0.071766914	-0.006368395
57	AVDL	INTERNEURONS	1	0.061733554	-0.001475702
58	AVDR	INTERNEURONS	1	0.066378272	-0.00146963
59	AVEL	INTERNEURONS	1	0.082885289	0.002213554
60	AVER	INTERNEURONS	1	0.084013827	0.003184198
61	AVFL	INTERNEURONS	1	0.018615309	0.022779259
62	AVFR	INTERNEURONS	1	0.024493827	0.022534321
63	AVG	INTERNEURONS	1	0.001959506	0.024493827
64	AVHL	INTERNEURONS	1	0.072063471	-0.008608264
65	AVHR	INTERNEURONS	1	0.076420741	-0.01273679
66	AVJL	INTERNEURONS	1	0.067636364	-0.009346116
67	AVJR	INTERNEURONS	1	0.072991605	-0.009797531
68	AVKL	INTERNEURONS	1	0.026808595	0.01770843
69	AVKR	INTERNEURONS	1	0.031841975	0.015920988
70	AVL	INTERNEURONS	1	0.06098963	0.009062716
71	AVM	SENSORY NEURONS	0	-0.347963077	0.022892308
72	AWAL	SENSORY NEURONS	0	0.077966281	-0.002951405
73	AWAR	SENSORY NEURONS	0	0.078380247	-0.005388642
74	AWBL	SENSORY NEURONS	0	0.079196033	-0.003935207
75	AWBR	SENSORY NEURONS	0	0.082789136	-0.006858272
76	AWCL	SENSORY NEURONS	0	0.078458182	0.004919008
77	AWCR	SENSORY NEURONS	0	0.078625185	0.004163951
78	BAGL	SENSORY NEURONS	0	0.11289124	0.000491901
79	BAGR	SENSORY NEURONS	0	0.114631111	0.003184198
80	BDUL	INTERNEURONS	1	-0.132775385	-0.001526154
81	BDUR	INTERNEURONS	1	-0.134301538	0.004578462
82	CEPDL	SENSORY NEURONS	0	0.094199008	-0.016232727
83	CEPDR	SENSORY NEURONS	0	0.096015802	-0.012491852
84	CEPVL	SENSORY NEURONS	0	0.107480331	0.011313719
85	CEPVR	SENSORY NEURONS	0	0.105078519	0.014941235
86	DA01	MOTOR NEURONS	2	-0.023024198	0.024248889
87	DA02	MOTOR NEURONS	2	-0.128196923	0.038153846
88	DA03	MOTOR NEURONS	2	-0.233501538	0.041206154
89	DA04	MOTOR NEURONS	2	-0.373907692	0.041206154
90	DA05	MOTOR NEURONS	2	-0.526523077	0.03968
91	DA06	MOTOR NEURONS	2	-0.698978461	0.038153846
92	DA07	MOTOR NEURONS	2	-0.840910769	0.032049231
93	DA08	MOTOR NEURONS	2	-0.903991795	0.003878974
94	DA09	MOTOR NEURONS	2	-0.907711795	0.002638974
95	DB01	MOTOR NEURONS	2	-0.012246914	0.025228642
96	DB02	MOTOR NEURONS	2	0.011757037	0.024248889
97	DB03	MOTOR NEURONS	2	-0.120566154	0.038153846
98	DB04	MOTOR NEURONS	2	-0.273181538	0.03968
99	DB05	MOTOR NEURONS	2	-0.468529231	0.041206154
100	DB06	MOTOR NEURONS	2	-0.657772308	0.038153846
101	DB07	MOTOR NEURONS	2	-0.827175385	0.032049231
102	DD01	MOTOR NEURONS	2	-0.008082963	0.024738765
103	DD02	MOTOR NEURONS	2	-0.189243077	0.038153846
104	DD03	MOTOR NEURONS	2	-0.378486154	0.041206154
105	DD04	MOTOR NEURONS	2	-0.582990769	0.041206154
106	DD05	MOTOR NEURONS	2	-0.767655385	0.036627692
107	DD06	MOTOR NEURONS	2	-0.895311795	0.005118974
108	DVA	SENSORY NEURONS	0	-0.944498461	-0.037867692
109	DVB	INTERNEURONS	1	-0.939951795	-0.035801026
110	DVC	INTERNEURONS	1	-0.951525128	-0.037867692
111	FLPL	SENSORY NEURONS	0	0.023365289	0.009100165
112	FLPR	SENSORY NEURONS	0	0.024983704	0.003919012
113	HSNL	SEX SPECIFIC	3	-0.538732308	0.009156923
114	HSNR	SEX SPECIFIC	3	-0.541784615	0.035101538
115	IL1DL	SENSORY NEURONS	0	0.128140165	-0.014511074
116	IL1DR	SENSORY NEURONS	0	0.126878025	-0.010042469
117	IL1L	SENSORY NEURONS	0	0.126418512	-0.000983802
118	IL1R	SENSORY NEURONS	0	0.124183704	0.002449383
119	IL1VL	SENSORY NEURONS	0	0.129123967	0.01180562
120	IL1VR	SENSORY NEURONS	0	0.112181728	0.013226667
121	IL2DL	SENSORY NEURONS	0	0.13674843	-0.015740826
122	IL2DR	SENSORY NEURONS	0	0.13741037	-0.013961481
123	IL2L	SENSORY NEURONS	0	0.131583471	-0.002951405
124	IL2R	SENSORY NEURONS	0	0.130307161	-0.000734815
125	IL2VL	SENSORY NEURONS	0	0.134042975	0.013035372
126	IL2VR	SENSORY NEURONS	0	0.126878025	0.012246914
127	LUAL	INTERNEURONS	1	-0.973018462	-0.020507692
128	LUAR	INTERNEURONS	1	-0.983351795	-0.018027692
129	OLLL	SENSORY NEURONS	0	0.128632066	-0.00614876
130	OLLR	SENSORY NEURONS	0	0.129082469	-0.004408889
131	OLQDL	SENSORY NEURONS	0	0.122729256	-0.015986777
132	OLQDR	SENSORY NEURONS	0	0.121734321	-0.012246914
133	OLQVL	SENSORY NEURONS	0	0.116088595	0.004181157
134	OLQVR	SENSORY NEURONS	0	0.114386173	0.007593086
135	PDA	MOTOR NEURONS	2	-0.930031795	-0.000254359
136	PDB	MOTOR NEURONS	2	-0.913085128	0.003052308
137	PDEL	SENSORY NEURONS	0	-0.682190769	-0.012209231
138	PDER	SENSORY NEURONS	0	-0.692873846	0.021366154
139	PHAL	SENSORY NEURONS	0	-0.958551795	-0.015961026
140	PHAR	SENSORY NEURONS	0	-0.960618462	-0.016787692
141	PHBL	SENSORY NEURONS	0	-0.980871795	-0.015134359
142	PHBR	SENSORY NEURONS	0	-0.976738462	-0.018027692
143	PHCL	SENSORY NEURONS	0	-1.017245128	-0.016374359
144	PHCR	SENSORY NEURONS	0	-1.013938462	-0.023814359
145	PLML	SENSORY NEURONS	0	-1.025098462	-0.018441026
146	PLMR	SENSORY NEURONS	0	-1.023031795	-0.017201026
147	PLNL	SENSORY NEURONS	0	-1.008565128	-0.014307692
148	PLNR	SENSORY NEURONS	0	-0.970125128	-0.017614359
149	PQR	SENSORY NEURONS	0	-0.990378462	-0.014307692
150	PVCL	INTERNEURONS	1	-0.976738462	-0.040347692
151	PVCR	INTERNEURONS	1	-0.989965128	-0.030427692
152	PVDL	SENSORY NEURONS	0	-0.695926154	-0.012209231
153	PVDR	SENSORY NEURONS	0	-0.698978461	0.018313846
154	PVM	SENSORY NEURONS	0	-0.703556923	-0.009156923
155	PVNL	INTERNEURONS	1	-1.024271795	-0.032494359
156	PVNR	INTERNEURONS	1	-1.018071795	-0.033321026
157	PVPL	INTERNEURONS	1	-0.895725128	0.009665641
158	PVPR	INTERNEURONS	1	-0.878365128	0.013385641
159	PVQL	INTERNEURONS	1	-0.963098461	-0.019267692
160	PVQR	INTERNEURONS	1	-0.953178462	-0.024227692
161	PVR	INTERNEURONS	1	-0.994511795	-0.038694359
162	PVT	INTERNEURONS	1	-0.882498462	0.015038974
163	PVWL	INTERNEURONS	1	-0.999058462	-0.018027692
164	PVWR	INTERNEURONS	1	-1.007738461	-0.036214359
165	RIAL	INTERNEURONS	1	0.08952595	-0.003935207
166	RIAR	INTERNEURONS	1	0.089892346	-0.004653827
167	RIBL	INTERNEURONS	1	0.070341818	0.004427107
168	RIBR	INTERNEURONS	1	0.071032099	0.005143704
169	RICL	INTERNEURONS	1	0.055830744	0.00614876
170	RICR	INTERNEURONS	1	0.052906667	0.004898765
171	RID	INTERNEURONS	1	0.098710123	-0.016410864
172	RIFL	INTERNEURONS	1	0.004408889	0.024493827
173	RIFR	INTERNEURONS	1	0.016655802	0.023024198
174	RIGL	INTERNEURONS	1	-0.006368395	0.024738765
175	RIGR	INTERNEURONS	1	0.008327901	0.023024198
176	RIH	INTERNEURONS	1	0.079933884	0.009592066
177	RIML	INTERNEURONS	1	0.064439008	0.002459504
178	RIMR	INTERNEURONS	1	0.066868148	0.003429136
179	RIPL	INTERNEURONS	1	0.121499504	-0.006640661
180	RIPR	INTERNEURONS	1	0.120999506	-0.003184198
181	RIR	INTERNEURONS	1	0.069562469	0.009307654
182	RIS	INTERNEURONS	1	0.034536296	0.016165926
183	RIVL	MOTOR NEURONS	2	0.073047273	-0.018200331
184	RIVR	MOTOR NEURONS	2	0.076175802	-0.016900741
185	RMDDL	MOTOR NEURONS	2	0.078950083	0.009346116
186	RMDDR	MOTOR NEURONS	2	0.077155556	0.012246914
187	RMDL	MOTOR NEURONS	2	0.087312397	0.005164959
188	RMDR	MOTOR NEURONS	2	0.087932839	0.005143704
189	RMDVL	MOTOR NEURONS	2	0.094199008	-0.002951405
190	RMDVR	MOTOR NEURONS	2	0.097240494	-0.001959506
191	RMED	MOTOR NEURONS	2	0.115596694	-0.01795438
192	RMEL	MOTOR NEURONS	2	0.112645289	-0.002951405
193	RMER	MOTOR NEURONS	2	0.112916543	-0.000244938
194	RMEV	MOTOR NEURONS	2	0.094056296	0.017390617
195	RMFL	INTERNEURONS	1	0.069112066	0.012789421
196	RMFR	INTERNEURONS	1	0.071277037	0.012246914
197	RMGL	INTERNEURONS	1	0.008854215	0.003443306
198	RMGR	INTERNEURONS	1	0.009552593	0.001714568
199	RMHL	MOTOR NEURONS	2	0.073047273	0.009100165
200	RMHR	MOTOR NEURONS	2	0.07225679	0.010042469
201	SAADL	INTERNEURONS	1	0.077720331	0.009346116
202	SAADR	INTERNEURONS	1	0.078380247	0.011512099
203	SAAVL	INTERNEURONS	1	0.094444959	-0.00590281
204	SAAVR	INTERNEURONS	1	0.094546173	-0.002694321
205	SABD	MOTOR NEURONS	2	-0.002694321	0.024248889
206	SABVL	MOTOR NEURONS	2	0.024738765	0.022289383
207	SABVR	MOTOR NEURONS	2	0.020329877	0.022779259
208	SDQL	SENSORY NEURONS	0	-0.689821538	-0.010683077
209	SDQR	SENSORY NEURONS	0	-0.146510769	-0.003052308
210	SIADL	MOTOR NEURONS	2	0.068374215	0.010821818
211	SIADR	MOTOR NEURONS	2	0.061479506	0.014941235
212	SIAVL	MOTOR NEURONS	2	0.051895537	0.014019174
213	SIAVR	MOTOR NEURONS	2	0.054621235	0.011267161
214	SIBDL	MOTOR NEURONS	2	0.079687934	0.006886612
215	SIBDR	MOTOR NEURONS	2	0.079849877	0.007348148
216	SIBVL	MOTOR NEURONS	2	0.074277025	0.010083967
217	SIBVR	MOTOR NEURONS	2	0.073236543	0.009797531
218	SMBDL	MOTOR NEURONS	2	0.064684959	0.014019174
219	SMBDR	MOTOR NEURONS	2	0.057315556	0.016900741
220	SMBVL	MOTOR NEURONS	2	0.05952	0.014265124
221	SMBVR	MOTOR NEURONS	2	0.066133333	0.01273679
222	SMDDL	MOTOR NEURONS	2	0.072555372	0.013281322
223	SMDDR	MOTOR NEURONS	2	0.070787161	0.014696296
224	SMDVL	MOTOR NEURONS	2	0.093811358	-0.004898765
225	SMDVR	MOTOR NEURONS	2	0.093811358	-0.004898765
226	URADL	MOTOR NEURONS	2	0.131337521	-0.01205157
227	URADR	MOTOR NEURONS	2	0.124918519	-0.008327901
228	URAVL	MOTOR NEURONS	2	0.116580496	0.009346116
229	URAVR	MOTOR NEURONS	2	0.11340642	0.011267161
230	URBL	INTERNEURONS	1	0.121007603	-0.002951405
231	URBR	INTERNEURONS	1	0.122224198	-0.001224691
232	URXL	SENSORY NEURONS	0	0.092231405	-0.01180562
233	URXR	SENSORY NEURONS	0	0.093076543	-0.010042469
234	URYDL	SENSORY NEURONS	0	0.125680661	-0.01205157
235	URYDR	SENSORY NEURONS	0	0.130552099	-0.009552593
236	URYVL	SENSORY NEURONS	0	0.121499504	0.002213554
237	URYVR	SENSORY NEURONS	0	0.120999506	0.00710321
238	VA01	MOTOR NEURONS	2	-0.002694321	0.024738765
239	VA10	MOTOR NEURONS	2	-0.808861538	0.033575385
240	VA11	MOTOR NEURONS	2	-0.785778462	0.027852308
241	VA12	MOTOR NEURONS	2	-0.891178462	0.008425641
242	VA02	MOTOR NEURONS	2	-0.070203077	0.036627692
243	VA03	MOTOR NEURONS	2	-0.144984615	0.038153846
244	VA04	MOTOR NEURONS	2	-0.239606154	0.03968
245	VA05	MOTOR NEURONS	2	-0.343384615	0.042732308
246	VA06	MOTOR NEURONS	2	-0.445636923	0.042732308
247	VA07	MOTOR NEURONS	2	-0.546363077	0.042732308
248	VA08	MOTOR NEURONS	2	-0.625723077	0.03968
249	VA09	MOTOR NEURONS	2	-0.71424	0.036627692
250	VB01	MOTOR NEURONS	2	0.014941235	0.024003951
251	VB10	MOTOR NEURONS	2	-0.738658462	0.036627692
252	VB11	MOTOR NEURONS	2	-0.818018461	0.033575385
253	VB02	MOTOR NEURONS	2	0.029392593	0.023514074
254	VB03	MOTOR NEURONS	2	-0.080886154	0.036627692
255	VB04	MOTOR NEURONS	2	-0.160246154	0.038153846
256	VB05	MOTOR NEURONS	2	-0.251815385	0.041206154
257	VB06	MOTOR NEURONS	2	-0.369329231	0.042732308
258	VB07	MOTOR NEURONS	2	-0.45632	0.042732308
259	VB08	MOTOR NEURONS	2	-0.563150769	0.041206154
260	VB09	MOTOR NEURONS	2	-0.636406154	0.041206154
261	VC01	SEX SPECIFIC	3	-0.166350769	0.038153846
262	VC02	SEX SPECIFIC	3	-0.260972308	0.041206154
263	VC03	SEX SPECIFIC	3	-0.3968	0.042732308
264	VC04	SEX SPECIFIC	3	-0.497526154	0.038153846
265	VC05	SEX SPECIFIC	3	-0.532627692	0.042732308
266	VD01	MOTOR NEURONS	2	-0.021799506	0.024248889
267	VD10	MOTOR NEURONS	2	-0.77376	0.036627692
268	VD11	MOTOR NEURONS	2	-0.848541539	0.033575385
269	VD12	MOTOR NEURONS	2	-0.868445128	0.017518974
270	VD13	MOTOR NEURONS	2	-0.914738461	0.000158974
271	VD02	MOTOR NEURONS	2	-0.030862222	0.024248889
272	VD03	MOTOR NEURONS	2	-0.134301538	0.038153846
273	VD04	MOTOR NEURONS	2	-0.219766154	0.041206154
274	VD05	MOTOR NEURONS	2	-0.314387692	0.042732308
275	VD06	MOTOR NEURONS	2	-0.405956923	0.044258462
276	VD07	MOTOR NEURONS	2	-0.488369231	0.041206154
277	VD08	MOTOR NEURONS	2	-0.596726154	0.042732308
278	VD09	MOTOR NEURONS	2	-0.688295384	0.038153846
